# Supplementary material for: Chlorine Concentration Modelling and Supervision in Water Distribution Systems
Source: Sensors (Basel). 2022 Jul 26;22(15):5578. doi: 10.3390/s22155578 (PMC9331035; doi:10.3390/s22155578)
Supplement: Supplementary file 1 [file sensors-22-05578-s001.zip]

Archive with 1 entries (1 files):
- sensors-1741217-SI.pdf
